# Supplementary material for: The ahpC c−54t compensatory mutation is not always a valid surrogate for isoniazid resistance in Mycobacterium tuberculosis
Source: Antimicrob Agents Chemother. 2025 Apr 22;69(6):e00265-25. doi: 10.1128/aac.00265-25 (PMC12135522; doi:10.1128/aac.00265-25)
Supplement: Table S1 — ahpC, katG, and inhA mutations in 11,954 lineage 4.1.2.1 genomes. [file aac.00265-25-s0002.xlsx]

## Sheet: Table S1 v0_4
Table S1: ahpC, katG and inhA mutations in 11,954 lineage 4.1.2.1 genomes
Accession	in Figure S1	ahpC-promoter	ahpC-coding	katG-promoter	katG-coding	inhA-promoter	inhA-coding
ERR1465765	FALSE				p.Ser315Thr (100) Assoc w R
ERR8975196	FALSE
ERR4828904	FALSE					c.-777C>T (100) Assoc w R
ERR4178270	FALSE
SRR26112468	FALSE
ERR6865946	FALSE
ERR4816177	FALSE
ERR4812146	FALSE
SRR9224956	FALSE				p.Ser315Thr (100) Assoc w R	c.-777C>T (100) Assoc w R
ERR553008	FALSE
ERR10680176	FALSE	c.-54C>T (38) Uncertain significance, c.-52C>T (41) Uncertain significance			p.Gln500* (100) Assoc w R
SRR1181102	FALSE				p.Ser315Thr (100) Assoc w R
ERR11043198	FALSE
SRR998711	FALSE				p.Ser315Thr (90) Assoc w R
ERR4831337	FALSE
SRR22048504	FALSE
ERR11044703	FALSE
ERR9786523	FALSE
ERR2145485	FALSE
SRR19318157	FALSE
ERR2516559	FALSE				p.Pro232Ser (100) Uncertain significance	c.-777C>T (100) Assoc w R
ERR551666	FALSE
ERR11043094	FALSE
ERR4812639	FALSE				p.Trp321Phe (91) Uncertain significance
ERR11067650	FALSE				p.Ser315Asn (100) Assoc w R
ERR9786202	FALSE			c.-497delA (100) Uncertain significance
SRR2100814	FALSE
ERR4024915	FALSE
SRR24256304	FALSE
ERR4817045	FALSE
ERR11068340	FALSE
ERR11050971	FALSE
ERR3275621	FALSE
ERR2517129	FALSE
ERR11044381	FALSE
ERR9786172	FALSE			c.-443G>A (100) Uncertain significance	c.975G>A (100) Not assoc w R - Interim
ERR117656	FALSE
SRR22250082	FALSE
ERR5864339	FALSE				p.Ser315Thr (100) Assoc w R
ERR1200616	FALSE
ERR4829079	FALSE
SRR14801791	FALSE
ERR6866929	FALSE
ERR3287450	FALSE				p.Ser315Thr (100) Assoc w R	c.-777C>T (100) Assoc w R
SRR13583521	FALSE				p.Ser315Thr (100) Assoc w R	c.-777C>T (100) Assoc w R
ERR11082544	FALSE
ERR11043003	FALSE
SAMEA2533992	FALSE
ERR4820896	FALSE
SRR22251223	FALSE
SRR6398094	FALSE
ERR11049950	FALSE				p.Ser315Thr (100) Assoc w R
ERR4811742	FALSE
ERR6866273	FALSE
ERR11081525	FALSE				p.Val1Ala (100)
SRR23340113	FALSE
ERR4819612	FALSE
SRR17856672	FALSE	c.-59C>T (100) Uncertain significance
ERR11068930	FALSE
ERR2514148	FALSE				c.1101G>A (100) Not assoc w R - Interim
ERR6866991	FALSE
SRR6832338	FALSE
ERR4815981	FALSE
SRR18715234	FALSE
SRR1168963	FALSE				p.Ser315Thr (100) Assoc w R	c.-777C>T (99) Assoc w R
ERR4822508	FALSE
ERR2446393	FALSE					c.-511G>A (99) Uncertain significance
ERR2446219	FALSE
ERR553305	FALSE
ERR11050469	FALSE
SRR22251154	FALSE
ERR552464	FALSE
ERR4025086	FALSE
ERR11068932	FALSE
SRR23861760	FALSE
ERR8975483	FALSE	c.-57C>T (100) Uncertain significance			p.Ser315Thr (100) Assoc w R
ERR6866080	FALSE
ERR4831385	FALSE
SRR19303881	FALSE
ERR6866837	FALSE
ERR11081731	FALSE
ERR11081870	FALSE
ERR4457844	FALSE
ERR1465806	FALSE
ERR4819594	FALSE
SRR2100747	FALSE
ERR023740	FALSE
ERR4820753	FALSE
ERR6866071	FALSE
SRR20139552	FALSE				p.Ser315Thr (100) Assoc w R
ERR3287341	FALSE				p.Ser315Thr (100) Assoc w R
ERR4813582	FALSE
SRR14164945	FALSE
ERR025848	TRUE
ERR2516235	FALSE
ERR3287871	FALSE				p.Ser315Thr (100) Assoc w R	c.-777C>T (100) Assoc w R
ERR12118021	FALSE				p.Ser315Thr (100) Assoc w R	c.-777C>T (99) Assoc w R
SAMN02585972	FALSE				p.Ser315Thr (100) Assoc w R	c.-777C>T (99) Assoc w R
ERR4195323	FALSE
ERR5866594	FALSE				p.Ser315Thr (100) Assoc w R
ERR4827510	FALSE
SRR3082142	FALSE
ERR11049583	FALSE					c.-777C>T (100) Assoc w R
ERR11068823	FALSE
ERR4828650	FALSE
ERR6865756	FALSE
ERR2446350	FALSE
ERR11050666	FALSE			c.-443G>A (100) Uncertain significance
SRR21239918	FALSE
ERR9786884	FALSE			c.-497delA (100) Uncertain significance	p.Ser315Thr (100) Assoc w R
ERR4820897	FALSE
ERR4822076	FALSE
ERR1465766	FALSE
ERR4872140	FALSE				p.Ser315Thr (100) Assoc w R, p.Lys557Asn (100) Uncertain significance
SRR16089391	FALSE			c.-497delA (100) Uncertain significance
ERR11068756	FALSE				p.Lys557Asn (100) Uncertain significance
ERR4818403	FALSE
ERR1465815	FALSE
SRR1180419	FALSE				p.Ser315Thr (100) Assoc w R	c.-777C>T (99) Assoc w R
SRR10525345	FALSE
ERR9121359	FALSE
ERR4195558	FALSE
SRR25395682	FALSE
SRR24799241	FALSE
ERR4811838	FALSE
SRR21733252	FALSE
SAMN02419607	FALSE				p.Ser315Thr (100) Assoc w R	c.-777C>T (100) Assoc w R
SRR23340114	FALSE
ERR2513744	FALSE
ERR6865830	FALSE
SRR14164553	FALSE
ERR4195431	FALSE
ERR2184539	FALSE
ERR6865559	FALSE
SRR998719	FALSE
ERR2503517	FALSE
ERR4815977	FALSE
SRR22048289	FALSE
ERR551254	FALSE
ERR7363107	FALSE
ERR6362362	FALSE
ERR4813359	FALSE				p.Ser315Thr (100) Assoc w R
SRR14782724	FALSE
SRR10808912	FALSE
ERR4812112	FALSE
ERR4195718	FALSE
ERR4814853	TRUE
ERR4818855	FALSE
ERR4816462	FALSE
ERR553307	FALSE
ERR4178235	FALSE
ERR4818373	FALSE
ERR405194	FALSE
SRR21722049	FALSE
ERR11043386	FALSE
SRR16088584	FALSE				p.Ser315Thr (100) Assoc w R	c.-770T>A (100) Assoc w R - Interim
ERR9786311	FALSE			c.-497delA (100) Uncertain significance
ERR4821321	FALSE
ERR4812622	FALSE
ERR11050096	FALSE
ERR4813865	FALSE				p.Ser315Thr (99) Assoc w R	c.-770T>C (99) Assoc w R - Interim
ERR11068258	FALSE
ERR1465794	FALSE
ERR11067571	FALSE
ERR6397176	FALSE				p.Ser315Thr (99) Assoc w R
ERR6865854	FALSE
SAMEA2534134	FALSE				p.Ser315Thr (100) Assoc w R
ERR4812784	FALSE
SRR17856673	FALSE				p.Ser315Thr (100) Assoc w R
ERR4820012	FALSE
ERR3256252	FALSE				p.Ser315Thr (100) Assoc w R
ERR11082421	FALSE
ERR2503487	FALSE
ERR4195570	FALSE
ERR6865499	FALSE
ERR6866914	FALSE
ERR775298	FALSE				p.Ser315Thr (99) Assoc w R
SRR10851707	FALSE
SRR18715348	FALSE
ERR11488883	FALSE	c.-57C>T (100) Uncertain significance			p.Ser315Thr (100) Assoc w R
ERR9786850	FALSE
ERR4827433	FALSE					c.-777C>T (100) Assoc w R
SRR22048313	FALSE				p.Ser315Thr (100) Assoc w R	c.-777C>T (100) Assoc w R
ERR11049358	FALSE
SRR22048288	FALSE				c.1192C>T (100) Not assoc w R - Interim
SRR27107263	FALSE				p.Ser315Thr (100) Assoc w R	c.-777C>T (100) Assoc w R
SRR10808845	FALSE
SAMEA2517428	FALSE
ERR11044505	FALSE			c.-497delA (100) Uncertain significance
ERR10610182	FALSE	c.-57C>T (99) Uncertain significance			p.Ser315Thr (100) Assoc w R
SRR6831855	FALSE
ERR4829063	FALSE				p.Val1Ala (100)
ERR11067232	FALSE
ERR2514062	FALSE
ERR4831401	FALSE
ERR9786478	FALSE
ERR2514201	FALSE
ERR9121673	FALSE
ERR6866464	FALSE
ERR4814002	FALSE
SRR19304011	FALSE
ERR11082484	FALSE
ERR4815713	FALSE
ERR2653021	FALSE
ERR4818585	FALSE					c.-777C>T (100) Assoc w R
SRR23862120	FALSE
ERR3014608	FALSE				p.Ser315Thr (100) Assoc w R
ERR023732	FALSE
ERR4457915	FALSE
ERR2503490	FALSE
SRR22048336	FALSE
ERR11043675	FALSE
ERR9786748	FALSE
ERR2516303	TRUE					c.-777C>T (100) Assoc w R
ERR11068274	TRUE
ERR4828931	FALSE
ERR9125739	FALSE
ERR9786294	FALSE
SRR14801526	FALSE
ERR4821272	FALSE
ERR6865731	FALSE
ERR4831158	FALSE
ERR2516437	FALSE					c.-154G>A (100) Assoc w R
ERR4821120	FALSE
ERR1465741	FALSE					c.-154G>A (100) Assoc w R	p.Ile21Thr (100) Uncertain significance
SRR24673517	FALSE
SRR10808946	FALSE
ERR11067173	FALSE
ERR12544159	FALSE
SRR6896540	FALSE
ERR1750931	FALSE
SRR22048457	FALSE
ERR2884668	FALSE
ERR4276885	FALSE				p.Ser315Thr (100) Assoc w R
ERR11465993	FALSE
ERR4024823	FALSE
ERR5864340	FALSE				p.Ser315Thr (100) Assoc w R
SRR14164493	FALSE
ERR6866506	FALSE
ERR11043373	FALSE
ERR11488477	FALSE	c.-57C>T (99) Uncertain significance			p.Ser315Thr (100) Assoc w R
SRR19241814	FALSE
SRR23340120	FALSE
ERR4813066	FALSE
SRR21240215	FALSE
SRR22251319	FALSE
SRR2101679	FALSE
ERR1034942	FALSE
ERR11050264	FALSE
ERR6866015	FALSE					c.-154G>A (100) Assoc w R
ERR11049088	FALSE
ERR3324340	FALSE
SRR6484851	FALSE
SRR2100795	FALSE
ERR4811759	FALSE
ERR11050946	FALSE				p.Ser315Thr (100) Assoc w R	c.-777C>T (100) Assoc w R
ERR108461	FALSE
ERR11552011	FALSE				p.Ser315Thr (100) Assoc w R
SRR6397743	FALSE
ERR9121305	FALSE
ERR8774104	TRUE
ERR551209	FALSE
ERR9030390	FALSE
ERR4813717	FALSE				p.Ser315Thr (100) Assoc w R	c.-777C>T (100) Assoc w R
ERR4819061	FALSE
SRR14782811	FALSE
ERR2515438	FALSE
ERR2517111	FALSE				p.Ser315Thr (100) Assoc w R
ERR2516623	FALSE				p.Ser315Thr (100) Assoc w R	c.-777C>T (100) Assoc w R
ERR3275457	FALSE
ERR9121576	FALSE
SRR5341351	FALSE				p.Gly494Asp (39) Uncertain significance
ERR2513080	FALSE
SRR6480615	FALSE
ERR11050121	FALSE
ERR9121558	FALSE
SRR16089411	FALSE			c.-497delA (100) Uncertain significance
ERR11488362	FALSE	c.-57C>T (100) Uncertain significance			p.Ser315Thr (100) Assoc w R
ERR9030446	FALSE					c.-154G>A (100) Assoc w R
SRR13583421	FALSE				p.Ser315Thr (100) Assoc w R	c.-777C>T (100) Assoc w R
ERR11044048	FALSE
SRR23402843	FALSE
ERR4828918	FALSE
ERR11081299	FALSE
SRR6397464	FALSE
SRR21239800	FALSE
SRR19575903	FALSE
SRR14519858	FALSE
ERR11050134	FALSE
SRR21676945	FALSE
ERR4820779	FALSE
SRR19303955	FALSE
ERR11044263	FALSE
SRR10808996	FALSE				p.Ser315Thr (100) Assoc w R
SRR2101450	FALSE
ERR12268464	TRUE
SRR14781849	FALSE
ERR1023311	FALSE
ERR6865960	FALSE
SRR21240233	FALSE
ERR1465814	FALSE						c.312C>T (100) Not assoc w R - Interim
ERR046994	FALSE
SRR10808463	FALSE
ERR4813578	FALSE				p.Ser315Thr (100) Assoc w R
ERR11068095	FALSE
ERR1465778	FALSE
ERR6866986	FALSE
ERR10219868	FALSE
ERR6866645	FALSE
SRR7645994	FALSE				p.Ser315Thr (100) Assoc w R
SRR25395638	FALSE				c.1309C>T (100) Not assoc w R - Interim
SRR10808618	FALSE
ERR9121502	FALSE
ERR4812421	FALSE
ERR10680215	FALSE				p.Ser315Thr (100) Assoc w R
ERR4816435	FALSE
SRR20958104	FALSE
ERR023754	FALSE
SRR21733135	FALSE
SRR18912061	FALSE
ERR12268493	FALSE
ERR11083001	FALSE
ERR10465929	FALSE
ERR4817177	FALSE
SRR21677938	FALSE
ERR552630	FALSE
ERR8774101	FALSE
ERR028613	FALSE
ERR4812424	FALSE
ERR11081469	FALSE				p.Ala606Thr (100) Uncertain significance
ERR4178220	FALSE
ERR4813960	FALSE
ERR4821148	FALSE
ERR6865894	FALSE
ERR4813117	FALSE				p.Ser315Thr (100) Assoc w R	c.-777C>T (100) Assoc w R
SRR1166122	FALSE				p.Ser315Thr (100) Assoc w R
SRR27450434	FALSE
SRR19221480	FALSE
SRR7131279	FALSE
SRR17234881	FALSE				p.Lys200Glu (100) Uncertain significance	c.-154G>A (100) Assoc w R	p.Ser94Ala (100) Assoc w R - Interim
ERR4816457	FALSE
ERR11082768	FALSE
ERR11082945	FALSE
ERR4814643	FALSE
ERR484746	FALSE
SRR7592382	FALSE				p.Ser315Thr (100) Assoc w R
ERR11068636	FALSE
ERR3287529	FALSE					c.-777C>T (100) Assoc w R
SRR10379962	TRUE
SRR10808640	FALSE
ERR7910854	FALSE
ERR11043370	FALSE
ERR2199832	FALSE
ERR11050301	FALSE
ERR3801006	FALSE
ERR6866995	FALSE				p.Ser315Thr (100) Assoc w R
ERR11050987	FALSE
SRR18665444	FALSE				p.Ala379Val (100) Uncertain significance, p.Ser315Asn (100) Assoc w R
ERR4813124	FALSE				p.Ser315Thr (100) Assoc w R	c.-777C>T (100) Assoc w R
ERR498356	FALSE
ERR2184252	FALSE
ERR4817983	FALSE
SRR21727561	FALSE			c.-60A>G (100) Uncertain significance
SRR21239824	FALSE
ERR4812048	FALSE
ERR4178132	FALSE
ERR2510729	FALSE				p.Ser315Thr (100) Assoc w R
ERR4798490	FALSE
ERR4820637	FALSE
ERR11067780	FALSE
ERR3275369	FALSE				p.Ser315Thr (100) Assoc w R
SRR10808528	FALSE
ERR9121169	FALSE
ERR270653	FALSE
SRR23339957	FALSE
ERR498359	FALSE
ERR4819511	FALSE
ERR4812543	FALSE
SRR6152658	FALSE
ERR11049556	FALSE
ERR11043303	FALSE
ERR8773711	FALSE				p.Ser315Thr (100) Assoc w R
ERR3275360	FALSE
ERR779876	FALSE				p.Ser315Thr (100) Assoc w R
ERR4813532	FALSE
SRR16370234	FALSE						p.Thr2Ala (100) Uncertain significance
SRR21661644	FALSE
ERR4813765	FALSE
SRR21240156	FALSE
ERR9891966	FALSE
SRR22250237	FALSE
ERR6865823	FALSE
ERR2513500	FALSE
SRR21727747	FALSE
ERR11068820	FALSE
ERR11466175	FALSE
ERR4024665	FALSE
SRR24673500	FALSE
ERR4195335	FALSE
ERR11067500	FALSE
SRR19303998	FALSE
SRR16087991	FALSE
ERR6865630	FALSE
SRR5007160	FALSE					c.-777C>T (100) Assoc w R
ERR2512656	FALSE				c.1101G>A (100) Not assoc w R - Interim
SRR14164743	FALSE
SRR23402846	FALSE
ERR4819286	FALSE
ERR4815339	FALSE
ERR11049226	FALSE
SRR14164563	FALSE
ERR2512612	FALSE
ERR6865360	FALSE
ERR498289	FALSE
SRR13180346	FALSE
ERR2884714	FALSE
SRR7795463	FALSE				p.Ser315Thr (100) Assoc w R	c.-796delC (100) Uncertain significance
ERR2200036	FALSE
SRR18914035	FALSE
ERR11081129	FALSE		c.114C>T (67) Not assoc w R - Interim
ERR2513710	FALSE				p.Ser315Thr (100) Assoc w R
ERR4812470	FALSE
ERR11081557	FALSE
SRR3675258	FALSE
ERR6866663	FALSE					c.-777C>T (100) Assoc w R
SRR7517827	TRUE
ERR4811904	FALSE
ERR8699120	FALSE
SRR22528546	FALSE				p.Ser315Thr (100) Assoc w R
ERR4195629	FALSE
SRR14807530	FALSE
ERR551607	FALSE
ERR9993138	FALSE				p.Ser315Thr (100) Assoc w R
ERR1023332	FALSE
ERR11044135	FALSE				c.294C>T (100) Not assoc w R - Interim
ERR4407549	FALSE
SRR10033112	FALSE
ERR4195455	TRUE
ERR2446153	FALSE
SRR24256067	FALSE				p.Ser315Thr (100) Assoc w R
ERR4828835	FALSE				p.Ser315Thr (100) Assoc w R	c.-777C>T (100) Assoc w R
SRR14782360	FALSE
SRR10525362	FALSE				p.Ser315Thr (100) Assoc w R
ERR4818365	FALSE
ERR5979527	FALSE
SRR21685094	FALSE
ERR3148153	FALSE
ERR4820046	FALSE
ERR4819381	FALSE
ERR11049883	FALSE
ERR2515856	TRUE
ERR4816420	FALSE
ERR9806812	FALSE				p.Ser315Thr (100) Assoc w R	c.-777C>T (100) Assoc w R
SRR21239940	FALSE
ERR4815907	FALSE
ERR11069010	FALSE
SRR14165104	FALSE
ERR5865491	FALSE				p.Ser315Thr (100) Assoc w R	c.-777C>T (100) Assoc w R
ERR9992702	FALSE				p.Ser315Thr (100) Assoc w R	c.-777C>T (100) Assoc w R
ERR3287830	FALSE				p.Ser315Thr (100) Assoc w R
SRR16370278	FALSE
ERR12268383	FALSE
ERR4814694	TRUE
SRR17657970	FALSE			c.-154G>T (100) Uncertain significance
ERR4812243	FALSE				p.Ser315Thr (100) Assoc w R
ERR9993034	FALSE				p.Ser315Thr (100) Assoc w R	c.-777C>T (100) Assoc w R
ERR2446357	FALSE
ERR245774	FALSE	c.-72C>T (100) Uncertain significance			c.372_373delCG (100) Assoc w R
ERR2514813	FALSE
SRR6397769	FALSE
ERR4819430	FALSE
ERR3287586	FALSE				p.Ser315Thr (100) Assoc w R
ERR11465168	FALSE
SRR3085351	FALSE				p.Ser315Thr (100) Assoc w R
SRR24061593	FALSE
ERR4818632	FALSE
ERR6865426	FALSE				p.Ser315Thr (100) Assoc w R
ERR11081826	FALSE				p.Thr344Pro (100) Uncertain significance
SRR19303972	FALSE
ERR4024661	FALSE
ERR11043029	FALSE
ERR4814085	FALSE
ERR6865751	FALSE
ERR6866488	FALSE
SRR21676310	FALSE				c.1665A>C (100) Not assoc w R - Interim
SRR6397990	FALSE
ERR2124103	FALSE				p.Ser315Thr (100) Assoc w R
ERR11081944	FALSE
ERR2516108	FALSE
SRR15399218	FALSE					c.-154G>A (100) Assoc w R
ERR2517449	FALSE
ERR6866847	FALSE
SRR12931673	FALSE
ERR023747	FALSE				p.Ser315Thr (100) Assoc w R, c.679C>T (100) Not assoc w R - Interim
ERR4195634	FALSE
ERR2446143	FALSE
SRR7131246	FALSE				p.Lys557Asn (100) Uncertain significance
ERR4829721	FALSE
ERR4024696	FALSE			c.-259T>G (100) Uncertain significance
ERR2184300	FALSE
ERR11466249	FALSE
SRR2100744	FALSE
SRR16089911	FALSE			c.-485T>G (100) Uncertain significance
ERR11067422	FALSE
ERR11044395	FALSE					c.-777C>T (100) Assoc w R
ERR4812504	FALSE
SRR9971236	FALSE				p.Ser315Thr (100) Assoc w R	c.-777C>T (100) Assoc w R
ERR11049537	FALSE
ERR6866957	FALSE
ERR2884669	FALSE
SRR21658766	FALSE
ERR4025109	FALSE
ERR7764429	FALSE
ERR4821174	FALSE
SRR16087982	FALSE
ERR11043773	FALSE
ERR2184632	FALSE
ERR11068808	FALSE
SRR19276630	FALSE				p.Ser315Thr (100) Assoc w R
ERR3148212	FALSE
ERR6866966	FALSE				c.36C>T (100) Not assoc w R - Interim
ERR11069005	FALSE
ERR11465351	FALSE
ERR3287372	FALSE				p.Ser315Thr (100) Assoc w R
ERR1035362	FALSE	c.-54C>T (100) Uncertain significance			p.Trp90* (99) Assoc w R
SRR1140578	FALSE
ERR4817746	FALSE
ERR2679254	FALSE
ERR6865405	FALSE
ERR2515993	FALSE	c.-52C>T (21) Uncertain significance, c.-48G>A (28) Uncertain significance, c.-72C>T (48) Uncertain significance
ERR4819396	FALSE
SRR26112804	FALSE
ERR4817264	FALSE
SRR21676930	FALSE
SRR26112378	FALSE
ERR4407518	FALSE
ERR2184217	FALSE
ERR11082391	FALSE					c.-777C>T (99) Assoc w R
ERR4817176	FALSE
SRR7131013	FALSE
SRR5067508	FALSE				c.2025C>T (100) Not assoc w R - Interim
SRR18714894	FALSE
ERR4821672	FALSE
ERR4815113	TRUE					c.-777C>T (100) Assoc w R
ERR4812158	FALSE
ERR9786935	FALSE
ERR9125917	FALSE				p.Ala726Thr (100) Uncertain significance
SRR21239849	FALSE
SRR14801518	FALSE
ERR4820427	FALSE
ERR403314	FALSE
ERR6866200	FALSE					c.-777C>T (100) Assoc w R
ERR4831231	FALSE				p.Thr654Ala (100) Uncertain significance
SRR10808872	FALSE
ERR3799568	FALSE
SRR14807509	FALSE				p.Cys549Tyr (75) Uncertain significance
ERR6865786	FALSE
ERR11488354	FALSE	c.-57C>T (95) Uncertain significance			p.Ser315Thr (96) Assoc w R
SRR22249428	FALSE
ERR11043409	FALSE
ERR4812773	FALSE				p.Ser315Thr (100) Assoc w R	c.-777C>T (100) Assoc w R
SRR21240075	FALSE
SRR14164695	FALSE
ERR6866893	FALSE			c.-259T>G (100) Uncertain significance
ERR11465609	FALSE
SRR16100237	FALSE				p.Ser315Thr (100) Assoc w R
ERR4829466	FALSE
ERR12118059	FALSE				p.Ser315Thr (100) Assoc w R
ERR3148162	FALSE				p.Ser315Thr (100) Assoc w R
ERR4195383	FALSE
ERR552707	FALSE				p.Ser315Thr (100) Assoc w R
SRR23310814	FALSE
ERR11068378	FALSE
ERR2512867	FALSE
ERR2184679	FALSE
SRR12931783	FALSE
SRR6397392	FALSE
ERR9786857	FALSE			c.-443G>A (100) Uncertain significance
SRR13180427	FALSE					c.-777C>T (100) Assoc w R
SRR21240161	FALSE
ERR8774069	FALSE
ERR4195754	FALSE
ERR11049810	FALSE
ERR7911581	FALSE				p.Ser315Thr (100) Assoc w R
ERR10395963	FALSE
ERR9121130	FALSE
SRR16088025	FALSE
SRR10808890	FALSE					c.-154G>A (100) Assoc w R
ERR6865787	FALSE
SRR14164415	FALSE
ERR2503473	FALSE
SRR6397339	FALSE
SRR6832699	FALSE
ERR5864918	FALSE				p.Ser315Thr (97) Assoc w R
SRR13583428	FALSE				p.Ser315Thr (100) Assoc w R
SRR1169055	FALSE
SRR25666657	FALSE
SRR23862105	FALSE
ERR4178168	FALSE
ERR4812713	FALSE
ERR9806695	FALSE
ERR11069121	FALSE
ERR2513263	FALSE
ERR6866971	FALSE
SRR18213846	FALSE
ERR9121630	FALSE
ERR4812334	FALSE
ERR11067831	FALSE
SRR19304073	FALSE
ERR6865518	FALSE
ERR1034979	FALSE
ERR2653234	FALSE
ERR4816659	FALSE
ERR4828833	FALSE
ERR11068496	FALSE
ERR11049516	FALSE
ERR4814427	FALSE
SRR22424824	FALSE				p.Ser315Thr (100) Assoc w R
SRR13180368	FALSE
ERR9125675	FALSE
SRR23339944	FALSE
ERR9027244	FALSE				p.Ser315Thr (100) Assoc w R
ERR4814654	FALSE
SRR7645782	FALSE
ERR551779	FALSE
ERR11081751	FALSE
ERR2517192	FALSE
ERR11049547	FALSE
ERR3287413	FALSE
ERR11466213	TRUE
SRR9738523	FALSE
SRR6397785	FALSE
SRR14164835	FALSE
ERR11043401	FALSE
ERR4812373	FALSE
SRR21733109	FALSE				c.567C>T (100) Not assoc w R - Interim	c.-777C>T (100) Assoc w R
SRR10808616	FALSE
SRR13583312	FALSE				p.Leu616Pro (100) Uncertain significance
ERR2184548	FALSE
SRR1169102	FALSE				p.Ser315Thr (100) Assoc w R	c.-777C>T (100) Assoc w R
ERR9121542	FALSE
ERR11044519	FALSE
ERR5864344	FALSE				p.Ser315Thr (100) Assoc w R
ERR3287858	FALSE				p.Ser315Thr (100) Assoc w R
ERR11082740	FALSE
ERR4815080	FALSE
ERR4812527	FALSE				p.Asp656Ala (100) Uncertain significance
ERR11465786	FALSE
ERR3287879	FALSE				p.Phe167Cys (100) Uncertain significance	c.-777C>T (100) Assoc w R
ERR3273128	FALSE				p.Ser315Thr (100) Assoc w R
ERR4195594	FALSE
ERR2510799	TRUE
SRR20958084	FALSE
SRR5153922	FALSE			c.-108A>T (100) Uncertain significance
ERR4195589	FALSE
ERR4831187	FALSE
ERR11043788	FALSE
ERR11044168	FALSE						p.Thr2Ala (100) Uncertain significance
SRR6930933	FALSE				p.Pro232Ala (100) Uncertain significance
ERR2884722	FALSE
ERR4819493	FALSE				c.123C>T (100) Not assoc w R - Interim
SRR10808345	FALSE
ERR11043711	FALSE
ERR3287359	FALSE
SRR13591411	FALSE
SRR22249556	FALSE
ERR11082055	FALSE
ERR11068776	FALSE
SAMN02053783	FALSE				p.Ser315Thr (100) Assoc w R	c.-777C>T (100) Assoc w R
ERR11488912	FALSE	c.-57C>T (100) Uncertain significance			p.Ser315Thr (99) Assoc w R
ERR4818239	FALSE
ERR11081552	FALSE
ERR5865154	FALSE					c.-777C>T (100) Assoc w R
ERR6866192	FALSE
ERR3287845	FALSE				p.Ser315Thr (100) Assoc w R
SRR10808461	FALSE
ERR10465805	FALSE
SRR14801389	FALSE
ERR4829781	FALSE
SRR12931689	FALSE					c.-777C>T (100) Assoc w R	p.Ser94Ala (100) Assoc w R - Interim
ERR9121458	FALSE
ERR6865588	FALSE					c.-777C>T (100) Assoc w R
ERR11465557	FALSE
ERR12057476	FALSE				p.Gly279Asp (96) Uncertain significance
ERR1367651	FALSE				p.Lys557Asn (100) Uncertain significance
SRR21728343	FALSE
ERR4829481	FALSE
SRR18911560	FALSE
ERR2446179	FALSE
ERR11488441	FALSE	c.-57C>T (100) Uncertain significance			p.Ser315Thr (100) Assoc w R
ERR9121276	FALSE
ERR2884652	FALSE
ERR4024669	FALSE
SRR3732687	FALSE
ERR2184375	FALSE
SRR6046122	FALSE
ERR9121121	FALSE
ERR11068762	FALSE
ERR5979517	FALSE
ERR2199772	FALSE
ERR5865153	FALSE					c.-777C>T (100) Assoc w R
SRR22249558	FALSE
SRR6831765	FALSE
ERR4816400	FALSE
ERR4178282	FALSE
ERR4178138	FALSE
ERR5865512	FALSE				p.Ser315Thr (100) Assoc w R
ERR7764416	FALSE
ERR4024590	FALSE
ERR1367658	FALSE
ERR9121791	FALSE
ERR11050968	FALSE
ERR4025068	FALSE
SRR21239991	FALSE
SRR6061399	FALSE
ERR4821336	FALSE
SRR16115076	FALSE
ERR7363133	FALSE
ERR11082849	FALSE
SRR1166713	FALSE
ERR4178151	FALSE
SRR21737229	FALSE
ERR9121319	FALSE
ERR11049620	FALSE
ERR2184608	FALSE
SRR2101582	FALSE
ERR245759	FALSE				p.Ser315Thr (100) Assoc w R
ERR551774	FALSE					c.-703T>C (100) Uncertain significance
SRR6785361	FALSE
ERR9901063	FALSE
ERR11083140	FALSE
SRR21239944	FALSE				p.Asn655Asp (88) Uncertain significance
ERR3275273	FALSE				p.Ser315Thr (100) Assoc w R	c.-796C>G (100) Uncertain significance
SRR9738476	FALSE				p.Ser315Thr (100) Assoc w R
ERR2514167	FALSE
SRR14801502	FALSE
SRR6832088	FALSE
ERR4195816	FALSE
ERR6866347	FALSE
SRR5486878	FALSE				p.Ser315Thr (100) Assoc w R	c.-770T>C (100) Assoc w R - Interim
ERR4178192	FALSE
ERR3803990	FALSE			c.-497delA (100) Uncertain significance
ERR4821427	FALSE
SRR3732695	FALSE
ERR2516076	FALSE
SRR21240127	FALSE
ERR2515343	FALSE
ERR12388768	FALSE
ERR046972	FALSE
ERR11043286	FALSE				p.Ser315Thr (100) Assoc w R
SRR5486884	FALSE					c.-777C>T (100) Assoc w R	p.Ser94Ala (100) Assoc w R - Interim
ERR2517176	FALSE
ERR11049586	FALSE
SRR6397801	FALSE
SRR19115683	FALSE
ERR6865635	FALSE
SRR21686112	TRUE
SAMEA2533794	FALSE				c.1286_1288delCGC (100) Uncertain significance
SRR3675560	FALSE
ERR4822421	FALSE
ERR3275327	FALSE
SRR18665477	FALSE	c.-54C>T (100) Uncertain significance			p.Ser140Asn (100) Uncertain significance, c.9_16delGCAACACC (100) Assoc w R, p.Trp300Cys (100) Uncertain significance
ERR9121536	FALSE
ERR9786791	FALSE
SRR21678362	FALSE
ERR9121277	FALSE
ERR4195729	FALSE
ERR4195609	TRUE
SRR6797274	FALSE
ERR11466292	FALSE
ERR11488927	FALSE	c.-57C>T (100) Uncertain significance			p.Ser315Thr (100) Assoc w R
SRR10809043	FALSE
ERR9121648	FALSE
ERR4813265	FALSE
ERR4821960	FALSE
ERR3273155	FALSE				p.Ser315Thr (100) Assoc w R
ERR2446074	FALSE
SRR11444041	FALSE				p.Ser315Thr (100) Assoc w R
SRR14164681	FALSE
ERR4812163	FALSE
ERR7801323	FALSE				c.1101G>A (100) Not assoc w R - Interim
ERR9786412	FALSE			c.-443G>A (100) Uncertain significance
ERR11049853	FALSE
ERR2446417	FALSE
ERR4800656	FALSE
SRR1181119	FALSE					c.-777C>T (96) Assoc w R
ERR11050248	FALSE
ERR11083018	FALSE
ERR552943	FALSE
ERR4830721	FALSE
ERR2510128	FALSE
ERR11081562	FALSE
ERR4796692	FALSE				p.Ser315Thr (99) Assoc w R
SRR27450186	FALSE			c.-351T>C (100) Uncertain significance
SRR10808674	FALSE
SRR5153866	FALSE
ERR9786369	FALSE
ERR1465758	FALSE
SRR6397468	FALSE
SRR21658542	FALSE
ERR2884671	FALSE
SRR1166283	FALSE				p.Ser315Thr (100) Assoc w R
ERR4811706	FALSE
ERR4815785	FALSE
ERR4816786	FALSE
ERR2041733	FALSE				p.Ser315Thr (100) Assoc w R
ERR4814285	TRUE					c.-777C>T (100) Assoc w R
ERR3287638	FALSE					c.-154G>A (100) Assoc w R
ERR10465813	FALSE				p.Ser315Thr (100) Assoc w R
SAMEA2534361	FALSE
SRR3732577	FALSE
SRR2100148	TRUE					c.-777C>T (100) Assoc w R
ERR11082453	FALSE
ERR11068449	TRUE
SRR6397389	FALSE
ERR11043333	FALSE
SRR6397720	FALSE				c.1284G>T (99) Not assoc w R - Interim
ERR11049864	FALSE
ERR6866896	FALSE
ERR11068333	FALSE
ERR2516154	FALSE
SRR5153309	FALSE				p.Ser315Thr (100) Assoc w R	c.-770T>C (100) Assoc w R - Interim
SRR21239811	FALSE
SRR19318147	FALSE
ERR108482	FALSE				p.Ser315Thr (100) Assoc w R
ERR3287875	FALSE				p.Ser315Thr (100) Assoc w R
SRR10033117	FALSE
ERR2184218	FALSE
ERR9121145	FALSE
ERR2503496	FALSE
ERR4798388	FALSE
SRR22048554	FALSE				c.1192C>T (100) Not assoc w R - Interim
ERR4816495	FALSE
ERR4822634	FALSE
SRR14165049	FALSE
ERR4024875	FALSE					c.-777C>T (100) Assoc w R
ERR10610314	FALSE				p.Ser315Thr (100) Assoc w R	c.-777C>T (100) Assoc w R
ERR4831398	FALSE
ERR234631	FALSE				p.Ser315Thr (100) Assoc w R
SRR16915750	FALSE
ERR1465801	FALSE			c.-443G>A (100) Uncertain significance
ERR4815792	FALSE
ERR12554697	FALSE
ERR4829058	FALSE
ERR4024777	FALSE
SRR10525333	FALSE				p.Ser315Thr (100) Assoc w R
ERR11465767	FALSE
SRR18213875	FALSE
ERR114438	FALSE
SRR9738518	FALSE
ERR2513306	FALSE
SRR5065540	FALSE				p.Ser315Thr (99) Assoc w R
ERR11083062	FALSE
ERR1023363	FALSE
ERR11067142	FALSE
ERR2884695	FALSE
ERR6866742	FALSE
ERR6866299	FALSE
ERR10465863	FALSE
SRR16088440	FALSE
ERR2200111	FALSE
ERR9121449	FALSE					c.-777C>T (100) Assoc w R
ERR1465792	FALSE				p.Ser315Thr (100) Assoc w R
ERR4831266	FALSE
ERR11081307	TRUE				p.Ser315Thr (100) Assoc w R		p.Ser94Ala (100) Assoc w R - Interim
ERR4815359	FALSE
SRR14164436	FALSE
ERR11050530	FALSE
SRR10808581	FALSE
ERR2513970	FALSE
ERR11069111	FALSE				p.Ser315Thr (100) Assoc w R
SRR22249516	FALSE
ERR4822503	FALSE
ERR1465795	FALSE
ERR4811937	FALSE
ERR11488893	FALSE	c.-57C>T (100) Uncertain significance			p.Ser315Thr (100) Assoc w R
SRR10809027	FALSE
SRR10808953	FALSE
ERR4817027	FALSE				p.Ser315Thr (100) Assoc w R
SRR6832727	FALSE
DRR188839	FALSE
ERR4817170	FALSE
SRR6480374	FALSE
ERR176613	FALSE
SRR6832033	FALSE
ERR551357	FALSE
SRR20958159	FALSE
ERR4821077	FALSE
ERR3132217	FALSE
SRR26112022	FALSE				p.Ser315Thr (100) Assoc w R
SRR5074187	FALSE
ERR9119688	FALSE
ERR2510837	FALSE			c.-443G>A (100) Uncertain significance
ERR6866447	FALSE
ERR552385	FALSE
ERR6865583	FALSE
SRR26399196	FALSE
ERR4829580	FALSE
ERR4811828	FALSE
ERR551555	FALSE
SAMEA104221066	FALSE	c.-81C>T (25) Uncertain significance			p.Gly273Arg (44) Uncertain significance
SRR7517811	FALSE
SRR6855921	FALSE
ERR4407491	FALSE
ERR9786383	FALSE
SAMN02567684	FALSE
SRR21798505	FALSE
SRR6831789	FALSE
ERR9786659	FALSE
ERR4818622	FALSE
ERR2099789	FALSE	c.-81C>T (25) Uncertain significance			c.1284delG (36) Assoc w R, p.Gly273Arg (57) Uncertain significance
SRR6785388	FALSE
ERR2514998	FALSE
ERR3287550	FALSE				p.Ser315Thr (100) Assoc w R
ERR2514096	FALSE
ERR2027257	FALSE
ERR9786830	FALSE			c.-443G>A (100) Uncertain significance
ERR4815457	FALSE
ERR2513025	FALSE
ERR9121761	FALSE
ERR6866185	FALSE
ERR11050500	FALSE
ERR4799059	FALSE				p.Ser315Thr (100) Assoc w R
SRR1167055	FALSE
ERR6866823	FALSE					c.-777C>T (100) Assoc w R
SRR1181167	FALSE				p.Ser315Thr (100) Assoc w R
SRR833131	FALSE				p.Ser315Thr (100) Assoc w R	c.-777C>T (100) Assoc w R
ERR11067811	FALSE
SRR25666602	FALSE
ERR6879036	FALSE
ERR6866553	FALSE
ERR1465793	FALSE				p.Ser315Thr (100) Assoc w R
ERR11081521	FALSE
SRR25395617	FALSE				p.Ala456Val (100) Uncertain significance
SRR3085305	FALSE
SRR8380893	FALSE
ERR11081360	FALSE
ERR4829641	FALSE
ERR4407539	FALSE
SRR24466751	FALSE				p.Ser315Thr (100) Assoc w R
ERR4812555	FALSE
ERR9786716	FALSE			c.-497delA (100) Uncertain significance	p.Ser315Thr (100) Assoc w R
ERR11043857	FALSE
ERR1034715	FALSE				p.Ser315Thr (100) Assoc w R
ERR11044219	FALSE
SRR19303895	FALSE
ERR4024668	FALSE					c.-777C>T (100) Assoc w R
ERR550917	FALSE
ERR2184262	FALSE
SRR2100198	TRUE					c.-777C>T (100) Assoc w R
ERR11043820	FALSE
SAMEA2535186	FALSE				p.Ser315Thr (100) Assoc w R
SRR6982487	FALSE	c.-57C>T (100) Uncertain significance			p.Ser315Thr (100) Assoc w R
ERR11465597	FALSE					c.-142A>G (22) Uncertain significance, c.-97C>T (20) Uncertain significance
SRR5073553	FALSE
ERR6866860	FALSE
ERR1034743	FALSE				p.Glu452Gln (99) Uncertain significance
ERR6865402	FALSE
ERR11067532	FALSE
SRR21239965	FALSE
SRR18337372	TRUE
SRR11444256	FALSE
SRR22249404	FALSE
SRR19241782	FALSE				p.Val725Ile (99) Uncertain significance
ERR4811999	FALSE					c.-777C>T (99) Assoc w R
ERR552043	FALSE
ERR2516616	FALSE					c.-777C>T (100) Assoc w R	p.Ala239Val (98) Uncertain significance
ERR11081811	FALSE
ERR4812449	FALSE
SRR16370226	FALSE				c.1284G>T (100) Not assoc w R - Interim
ERR11080918	TRUE	c.-90G>A (100) Uncertain significance		c.-3944_43del (100) Assoc w R - Interim	c.485dupC (100) Assoc w R - Interim
ERR4195432	FALSE
ERR11067634	FALSE
ERR11081951	FALSE
ERR4812348	FALSE
ERR4195450	FALSE
SRR13583474	FALSE				p.Phe483Leu (89) Uncertain significance
ERR11044390	FALSE				p.Ala606Thr (100) Uncertain significance
ERR11050845	TRUE
ERR2510155	FALSE				p.Ser315Thr (100) Assoc w R
ERR6866119	FALSE
SRR10808830	FALSE				p.Asp656Ala (100) Uncertain significance
SRR26112525	FALSE
ERR3806617	FALSE			c.-497delA (100) Uncertain significance
ERR4024769	FALSE
ERR9121545	FALSE
ERR4195347	FALSE				c.1102_1123delTTCGGCGGGCCAGGGCGCTCCC (100) Assoc w R
ERR11044617	FALSE
ERR11081048	FALSE
ERR2200097	FALSE
ERR4816937	FALSE
ERR4812205	FALSE
SRR21239807	FALSE
SRR23861731	FALSE
ERR11050479	FALSE
ERR11044618	FALSE
ERR2514713	FALSE				p.Lys213Asn (43) Uncertain significance
ERR4817128	FALSE
ERR4817316	FALSE
ERR4820522	FALSE
ERR4830697	FALSE
ERR4818078	FALSE
ERR751575	FALSE				p.Arg145His (99) Uncertain significance	c.-154G>A (100) Assoc w R
ERR12268377	FALSE
ERR4025099	FALSE
ERR278589	FALSE
ERR11067281	FALSE
ERR6866412	FALSE
SRR18715195	FALSE
ERR894424	FALSE
ERR11082354	FALSE
ERR6865761	FALSE
SRR1643049	FALSE
ERR10969202	FALSE
SRR10525318	FALSE
ERR9786338	FALSE
ERR4812029	FALSE
ERR4829607	FALSE
ERR386932	TRUE					c.-777C>T (100) Assoc w R
ERR8773935	FALSE				p.Ser315Thr (100) Assoc w R
ERR11551989	FALSE				p.Ser315Thr (100) Assoc w R
ERR2515275	FALSE
ERR3275921	FALSE				p.Lys557Asn (100) Uncertain significance
SRR22048393	FALSE
ERR4818396	FALSE
ERR4798914	FALSE	c.-54C>T (96) Uncertain significance			p.Ser315Thr (98) Assoc w R
ERR1227517	FALSE
ERR4815960	FALSE
ERR4025033	FALSE
ERR6866604	FALSE
ERR11050179	FALSE
SRR21798507	FALSE				p.Ser315Thr (100) Assoc w R	c.-777C>T (100) Assoc w R
SRR6152855	FALSE
ERR11082304	FALSE				p.Ser315Thr (100) Assoc w R	c.-777C>T (100) Assoc w R
ERR4195435	FALSE
ERR4818744	FALSE
ERR025841	FALSE
ERR3276227	FALSE
ERR2512674	FALSE
SRR14782757	FALSE
ERR3994103	FALSE				p.Ser315Thr (100) Assoc w R
ERR4195636	FALSE					c.-777C>T (100) Assoc w R
ERR11043293	FALSE
ERR11049338	FALSE					c.-706G>A (100) Uncertain significance
SRR6152854	FALSE
SRR18213956	FALSE
ERR4024781	FALSE
ERR4831055	FALSE
ERR9786968	FALSE				p.Ser315Thr (100) Assoc w R
ERR4812336	FALSE
ERR4820959	FALSE
ERR4816112	FALSE
ERR3275157	FALSE
ERR1465820	FALSE
SRR6832833	FALSE				p.Tyr98Cys (60) Uncertain significance
ERR4814007	FALSE
SRR5067709	FALSE
ERR551346	FALSE
ERR4815200	FALSE
ERR8773949	FALSE					c.-777C>T (100) Assoc w R
ERR11043708	FALSE
ERR4818575	FALSE
ERR12311957	FALSE
ERR11465238	TRUE
ERR6865649	FALSE
ERR4814282	FALSE
ERR11044700	FALSE
ERR2503529	FALSE
SRR14782414	FALSE
SRR22536494	FALSE				p.Ser315Thr (100) Assoc w R
SRR1049685	FALSE
ERR4817544	FALSE
ERR4817029	FALSE
ERR3801538	FALSE			c.-497delA (100) Uncertain significance
ERR4829649	FALSE
SRR22048506	FALSE
ERR4423755	FALSE	c.-57C>T (100) Uncertain significance
ERR9029871	FALSE					c.-154G>A (100) Assoc w R
SRR10808686	FALSE
ERR6865627	FALSE
ERR2515221	FALSE
ERR7975647	FALSE				p.Ser315Thr (100) Assoc w R
ERR9029919	FALSE
ERR11067469	FALSE
ERR4821360	FALSE
ERR4816563	FALSE
ERR4831358	FALSE				p.Asn238Thr (100) Uncertain significance	c.-777C>T (100) Assoc w R
ERR2513084	FALSE
SRR10808930	FALSE
ERR4816300	FALSE
ERR4813258	FALSE
ERR1213898	FALSE
SRR14164789	FALSE
ERR11049066	FALSE
SRR7131275	FALSE
ERR4828823	FALSE
ERR4814078	FALSE
SRR9224941	FALSE				p.Ser315Thr (100) Assoc w R
ERR551778	FALSE				p.Thr12Ala (100) Uncertain significance
ERR552528	FALSE
SRR21239786	FALSE
ERR2446095	FALSE
SRR23861725	FALSE
SRR24255922	FALSE
ERR11551998	FALSE				p.Ser315Thr (100) Assoc w R
ERR3287585	FALSE				p.Ser315Thr (100) Assoc w R	c.-777C>T (100) Assoc w R
ERR4828803	FALSE
ERR4818427	FALSE			c.-497delA (100) Uncertain significance
ERR11049512	FALSE				p.Ser315Thr (100) Assoc w R
ERR3148223	FALSE				p.Ser315Thr (100) Assoc w R
ERR11081952	FALSE
ERR11081882	FALSE
SRR14801696	FALSE
SRR18910159	FALSE
ERR11068719	FALSE
ERR4812226	FALSE
ERR551094	FALSE
ERR4195458	FALSE
SRR7131171	FALSE
ERR2199784	FALSE
ERR2184635	FALSE
ERR4178289	FALSE
ERR6865383	FALSE
SRR6480422	FALSE
ERR11050739	FALSE
ERR9786334	FALSE			c.-497delA (100) Uncertain significance
ERR550622	FALSE
ERR4820821	FALSE
SRR6398052	FALSE
ERR4813955	FALSE
ERR11049807	FALSE
ERR9285915	FALSE						c.33G>A (99) Not assoc w R - Interim
ERR12118038	FALSE				p.Ser315Thr (100) Assoc w R
ERR11044515	FALSE
SRR8380926	FALSE
ERR6866575	FALSE
ERR12268481	FALSE
ERR6865727	FALSE
SRR16088491	FALSE
ERR1873534	FALSE				p.Ser315Thr (100) Assoc w R
SRR21240055	FALSE
ERR4812533	FALSE
ERR11465716	FALSE
ERR11552009	FALSE				p.Ser315Thr (100) Assoc w R	c.-770T>C (100) Assoc w R - Interim
ERR4821194	FALSE
SRR9971183	FALSE				p.Ser315Thr (99) Assoc w R	c.-777C>T (100) Assoc w R
ERR3957953	FALSE				p.Gly268Ser (100) Uncertain significance	c.-777C>T (100) Assoc w R
ERR6866018	FALSE					c.-777C>T (100) Assoc w R
ERR11465164	FALSE
ERR11465155	FALSE
ERR10849247	FALSE
SRR18897165	FALSE
SRR21732840	FALSE
ERR4178163	FALSE
SRR10851710	FALSE					c.-385C>T (100) Uncertain significance
ERR4972521	FALSE					c.-777C>T (100) Assoc w R
ERR6866560	FALSE
ERR6866853	FALSE
ERR4195462	FALSE
ERR11050783	FALSE				p.Lys557Asn (100) Uncertain significance	c.-154G>A (100) Assoc w R
ERR9896114	FALSE
SRR13583394	FALSE				p.Ser315Thr (100) Assoc w R
ERR4812486	FALSE
ERR2514161	FALSE
SRR21658557	FALSE						c.222G>A (100) Not assoc w R - Interim
ERR6866692	FALSE
ERR752188	FALSE
ERR6865447	FALSE
ERR3276273	FALSE
SRR7276705	FALSE				p.Ala726Thr (99) Uncertain significance
SRR22048459	FALSE
ERR4800060	FALSE				p.Ser315Thr (99) Assoc w R	c.-770T>A (98) Assoc w R - Interim
SRR20958079	FALSE
SRR21240086	FALSE
ERR2184590	FALSE		p.Asp88Gly (100) Uncertain significance			c.-777C>T (100) Assoc w R
SRR14782690	FALSE			c.-108A>T (100) Uncertain significance
ERR4813317	FALSE
ERR11043733	FALSE
SRR21798474	FALSE				p.Ser315Thr (100) Assoc w R	c.-777C>T (100) Assoc w R
SRR1735627	FALSE
ERR11050726	FALSE				p.Ser315Thr (100) Assoc w R
ERR228102	FALSE
ERR1367627	FALSE				p.Val30Ala (100) Uncertain significance
ERR6865652	FALSE					c.-154G>A (98) Assoc w R
ERR10465975	FALSE
SRR13583363	FALSE
ERR8686565	FALSE
ERR228242	FALSE
SRR25395698	FALSE
DRR130085	FALSE				p.Ser315Thr (100) Assoc w R
SRR14164607	FALSE
ERR552552	FALSE
ERR6865860	FALSE
ERR11081595	FALSE
ERR9786855	TRUE
ERR11050338	FALSE
ERR4814900	FALSE				p.Ser457Gly (98) Uncertain significance
SRR14164557	FALSE
SRR22536483	FALSE				p.Ser315Thr (100) Assoc w R
SRR6397481	FALSE
ERR11067868	FALSE
SRR26112216	FALSE
SRR10808539	FALSE				p.Ser315Thr (100) Assoc w R	c.-777C>T (100) Assoc w R
ERR11068157	FALSE
ERR11067457	FALSE				p.Ser315Thr (100) Assoc w R
ERR4798200	FALSE				p.Ser315Thr (100) Assoc w R
ERR1035346	FALSE				p.Ser315Thr (100) Assoc w R	c.-777C>T (100) Assoc w R
ERR550618	FALSE
SRR6046779	FALSE
ERR1367643	FALSE				p.Lys557Asn (100) Uncertain significance
SRR12931681	FALSE
SRR14164554	FALSE
SRR24256020	FALSE
ERR11049507	FALSE
SRR6484834	FALSE
ERR4457799	FALSE
SRR18149465	FALSE
ERR4178178	FALSE
ERR551532	FALSE
SRR26112568	FALSE
ERR9121245	FALSE
ERR046875	FALSE
ERR6866054	FALSE
SRR18912076	FALSE
SRR10809017	FALSE
ERR2517205	FALSE
ERR2503444	FALSE
SRR6045366	FALSE
ERR2652995	FALSE				p.Ser315Thr (100) Assoc w R
ERR229954	FALSE
ERR4813773	FALSE				p.Ser315Thr (100) Assoc w R
SRR22249381	FALSE
ERR9121447	FALSE
ERR11068695	FALSE
ERR9786754	FALSE
SRR21239989	FALSE
ERR4821245	FALSE
ERR4407455	FALSE
SRR2101683	FALSE					c.-777C>T (100) Assoc w R
ERR4815326	FALSE
ERR4831188	TRUE
ERR9125549	FALSE
ERR10969130	FALSE
ERR5865132	FALSE				p.Ser315Thr (100) Assoc w R	c.-777C>T (100) Assoc w R
SRR1140641	FALSE
ERR2513314	FALSE
ERR11082357	FALSE
ERR6866858	FALSE				p.Ala109Thr (100) Uncertain significance
SRR10808613	FALSE
SRR22251654	FALSE
ERR3323717	FALSE				p.Ser315Thr (100) Assoc w R
ERR1023358	FALSE
ERR9786599	FALSE
ERR11067249	FALSE
ERR11082291	FALSE
ERR11050131	FALSE					c.-154G>A (100) Assoc w R
ERR11488357	FALSE	c.-57C>T (100) Uncertain significance			p.Ser315Thr (100) Assoc w R
ERR4821359	FALSE					c.-777C>T (100) Assoc w R
SRR6397383	FALSE
ERR5979502	FALSE
ERR11050832	FALSE			c.-443G>A (100) Uncertain significance
ERR11069028	FALSE				p.Ser315Thr (100) Assoc w R, p.Arg145His (57) Uncertain significance
ERR4817568	FALSE
ERR4812528	FALSE
ERR9121723	TRUE
SRR21240120	FALSE
SRR20958149	FALSE
SRR10808868	FALSE
ERR4813853	FALSE				p.Ser315Thr (100) Assoc w R
SRR10851721	FALSE
ERR6397203	FALSE		p.Ala122Thr (99) Uncertain significance		p.Ser315Thr (100) Assoc w R
ERR9121370	FALSE
ERR9121244	FALSE
SRR6480489	FALSE				p.Ser315Thr (100) Assoc w R
ERR11082837	FALSE
ERR9121733	FALSE
ERR4813636	FALSE
ERR2446461	FALSE
SRR18911567	FALSE
ERR1035295	FALSE			c.-480T>G (67) Uncertain significance		c.-777C>T (100) Assoc w R	p.Ser94Ala (100) Assoc w R - Interim
ERR4811894	FALSE
ERR2446208	FALSE
ERR230003	FALSE				p.Ser315Thr (100) Assoc w R
ERR2516275	FALSE
ERR11050359	FALSE
SRR14520052	FALSE
ERR4819652	FALSE
SRR6045291	FALSE
SRR14164908	FALSE						c.363C>T (100) Not assoc w R - Interim
ERR3148209	FALSE
ERR4817934	FALSE
ERR4025075	FALSE
ERR8773956	FALSE
ERR2514072	FALSE
ERR3275637	FALSE
ERR551255	FALSE
ERR11050138	FALSE
ERR551872	FALSE
ERR11465056	FALSE
ERR4821109	FALSE
SRR9738548	FALSE				p.Ser315Thr (100) Assoc w R
ERR11488510	FALSE	c.-57C>T (100) Uncertain significance			p.Ser315Thr (100) Assoc w R
SRR19303837	FALSE
ERR4024659	FALSE
ERR11050589	FALSE
ERR11081961	FALSE
ERR2099791	FALSE	c.-81C>T (98) Uncertain significance			p.Gly273Arg (92) Uncertain significance
ERR3148205	FALSE
ERR11465562	FALSE
ERR11068492	FALSE
SRR12931794	FALSE					c.-777C>T (100) Assoc w R	p.Ser94Ala (100) Assoc w R - Interim
SAMN02585930	FALSE				p.Ser315Thr (100) Assoc w R
ERR9786391	FALSE
SRR12931736	FALSE				p.Ser315Thr (100) Assoc w R
ERR9121660	FALSE
SRR14164492	FALSE
SRR16370499	FALSE				p.Ser315Thr (100) Assoc w R
SRR26112481	FALSE
ERR2517463	FALSE
ERR8975038	FALSE
ERR4815034	FALSE
SRR14164527	FALSE
SRR6397737	FALSE				p.Val538Ala (100) Uncertain significance
ERR2446327	FALSE
ERR3799307	FALSE
SRR14164623	FALSE
ERR330712	FALSE
ERR386948	FALSE
ERR9117780	FALSE
SRR10808764	FALSE
SRR6061420	FALSE
SRR16088283	FALSE						p.Ser94Ala (100) Assoc w R - Interim
ERR4809249	FALSE
ERR11465474	FALSE
ERR4815942	FALSE
ERR11080846	FALSE
ERR4822489	FALSE
SRR18714950	FALSE
ERR4828893	TRUE
SRR21239980	FALSE
SRR10808519	FALSE
ERR3806846	FALSE			c.-443G>A (100) Uncertain significance
ERR2512866	TRUE
ERR5979540	FALSE					c.-777C>T (100) Assoc w R	p.Ser94Ala (100) Assoc w R - Interim
ERR11050584	FALSE				c.1284G>T (100) Not assoc w R - Interim
ERR4799263	FALSE				p.Ser315Thr (100) Assoc w R	c.-777C>T (99) Assoc w R
ERR2517088	FALSE				p.Ser315Thr (100) Assoc w R
ERR4816768	FALSE
SRR10851651	FALSE				p.Ser315Thr (100) Assoc w R
SRR16370698	FALSE
SRR22048375	FALSE
ERR2503426	FALSE
ERR9030289	FALSE
SRR21240227	FALSE
ERR11081143	FALSE
SRR13583327	FALSE				p.Ser315Thr (100) Assoc w R	c.-777C>T (100) Assoc w R
SRR1181092	FALSE				p.Ser315Thr (100) Assoc w R	c.-777C>T (100) Assoc w R
ERR11050872	FALSE
ERR551661	FALSE
ERR3148189	FALSE				p.Ser315Arg (100) Assoc w R
ERR6866147	FALSE
ERR3287718	FALSE					c.-154G>A (100) Assoc w R
SRR7131006	FALSE
ERR11043904	FALSE				p.Ser315Thr (100) Assoc w R	c.-770T>C (100) Assoc w R - Interim
SRR14165116	FALSE		p.Gln81Pro (100) Uncertain significance
ERR779916	FALSE				p.Ser315Thr (100) Assoc w R
ERR4813538	FALSE
SRR13870421	FALSE				p.Ser315Thr (100) Assoc w R
SRR6045752	FALSE
SRR1172792	FALSE
SRR18213858	FALSE
ERR3132208	FALSE
ERR11068986	FALSE
ERR4872254	FALSE				p.Lys557Asn (100) Uncertain significance
ERR2884634	FALSE
ERR9786430	FALSE
ERR11043092	FALSE
SRR13232753	FALSE				p.Ser315Thr (100) Assoc w R	c.-777C>T (100) Assoc w R
SRR15014673	FALSE				p.Ser315Thr (100) Assoc w R
ERR2510808	FALSE
ERR11068342	TRUE
SRR5007204	FALSE
SAMN02599104	FALSE
ERR11067951	FALSE
ERR4816760	FALSE
ERR11068232	FALSE				c.679C>T (100) Not assoc w R - Interim
ERR6865565	FALSE
ERR2513628	FALSE
ERR9121759	FALSE
ERR4457829	FALSE				p.Ser315Thr (100) Assoc w R
SRR19303835	FALSE
ERR4195387	FALSE
ERR2199863	FALSE
ERR11067375	FALSE
ERR6865961	FALSE
ERR9786880	FALSE			c.-497delA (100) Uncertain significance	p.Ser315Thr (100) Assoc w R
ERR2884666	FALSE					c.-777C>T (100) Assoc w R
ERR4178110	FALSE
ERR11488601	FALSE	c.-57C>T (100) Uncertain significance			p.Ser315Thr (100) Assoc w R
ERR2199812	FALSE
SRR14179703	FALSE
ERR8773978	FALSE				p.Ser315Thr (100) Assoc w R
ERR2446275	TRUE
SRR7131133	FALSE				p.Ala726Thr (100) Uncertain significance
ERR3132163	FALSE
ERR11465925	FALSE
ERR6865884	FALSE
ERR4819376	FALSE
ERR2199852	FALSE
ERR4817271	FALSE				p.Lys557Asn (100) Uncertain significance
SRR21727768	FALSE
ERR550639	FALSE
ERR4820836	FALSE
ERR4820695	FALSE
SRR6831797	FALSE					c.-777C>T (100) Assoc w R
ERR2041776	FALSE				p.Ser315Thr (100) Assoc w R
ERR11068683	FALSE			c.-497delA (100) Uncertain significance	p.Ser315Thr (100) Assoc w R
ERR9786822	FALSE
ERR11081589	FALSE
ERR9117699	FALSE
ERR4829653	FALSE
ERR4812208	FALSE
ERR3801004	FALSE
ERR11050814	FALSE
SRR7131169	FALSE				p.Lys557Asn (100) Uncertain significance
ERR10748134	FALSE				p.Ser315Thr (100) Assoc w R
ERR4815067	FALSE
ERR6866799	FALSE				p.Ser315Thr (100) Assoc w R	c.-777C>T (100) Assoc w R
ERR11466206	FALSE
ERR4829330	FALSE
ERR6866922	FALSE
ERR4819459	FALSE
ERR9786543	FALSE
ERR4811728	FALSE
ERR3276100	FALSE
ERR4814441	FALSE
SRR19303920	FALSE
ERR2199888	FALSE
SRR7131067	FALSE			c.-443G>A (100) Uncertain significance
ERR10969165	FALSE	c.-90G>A (100) Uncertain significance
SRR12931759	FALSE					c.-777C>T (100) Assoc w R	p.Ser94Ala (100) Assoc w R - Interim
ERR9121392	FALSE
ERR4818936	FALSE
ERR6866327	FALSE
ERR4817895	FALSE
ERR10225544	TRUE
ERR7801211	FALSE				c.1101G>A (98) Not assoc w R - Interim
ERR6866548	FALSE
ERR4025057	FALSE
SRR9971290	FALSE
ERR12057451	FALSE				p.Gly279Asp (99) Uncertain significance
ERR4815709	FALSE
ERR4025076	FALSE
SRR22048540	FALSE			c.-497delA (100) Uncertain significance
ERR4813898	FALSE				p.Ser315Thr (100) Assoc w R
SRR21240112	FALSE				p.Ser315Thr (100) Assoc w R
ERR11081749	FALSE
ERR6866368	FALSE
ERR3275513	FALSE
SRR26111932	FALSE
SRR7517828	FALSE
ERR4457907	FALSE				p.Arg145His (100) Uncertain significance	c.-154G>A (100) Assoc w R
ERR228038	FALSE
SRR13583512	FALSE
ERR7764359	FALSE
SRR6896295	FALSE
ERR4830673	FALSE
SRR19303915	FALSE
ERR6866207	FALSE
ERR11067842	FALSE					c.-777C>T (100) Assoc w R
ERR4407462	FALSE
ERR351937	FALSE
ERR6865353	FALSE
ERR9121127	FALSE				c.1809G>A (99) Not assoc w R - Interim
SRR14782656	FALSE
SRR3732712	FALSE
ERR11082737	FALSE
ERR11069044	FALSE
SRR22249505	FALSE
ERR4817198	FALSE
SRR22048291	FALSE
ERR4822002	FALSE
SRR22048431	FALSE					c.-385C>T (100) Uncertain significance
ERR6865717	FALSE				c.36C>T (100) Not assoc w R - Interim
ERR4818699	FALSE				p.Ala726Thr (100) Uncertain significance
ERR3276245	FALSE
SRR26111908	FALSE
ERR6865851	FALSE
ERR1200657	FALSE
ERR11050026	FALSE
ERR6865828	FALSE				p.Tyr155Ser (100) Uncertain significance
ERR11049723	FALSE
ERR6865734	FALSE				p.Ser315Thr (100) Assoc w R
SRR21732373	FALSE
SRR21240107	FALSE
ERR12268415	FALSE
SRR22249726	FALSE
ERR3275362	FALSE
SRR5074178	FALSE
SRR8651650	FALSE				p.Ser315Gly (100) Uncertain significance	c.-777C>T (100) Assoc w R
SRR22251405	FALSE
SRR19304053	FALSE
SRR19241800	FALSE				p.Val725Ile (100) Uncertain significance
SRR6982069	FALSE
ERR2446561	FALSE
ERR2503466	FALSE
ERR11243510	FALSE
ERR2514758	FALSE
ERR11043678	FALSE
SRR26399440	FALSE
ERR4815729	FALSE
ERR751391	FALSE				p.Ser315Thr (100) Assoc w R	c.-777C>T (100) Assoc w R
SRR16089625	FALSE
ERR3275710	FALSE
ERR10465842	TRUE
ERR2041803	FALSE				p.Ser315Thr (100) Assoc w R
SRR157506	FALSE
ERR11081733	FALSE
SRR16370232	FALSE
SRR21675855	FALSE
SRR24222942	FALSE
ERR11068964	FALSE
ERR11050539	FALSE
ERR4813344	FALSE			c.-8G>C (100) Uncertain significance, c.-409G>C (100) Uncertain significance		c.-154G>A (100) Assoc w R
ERR11465799	FALSE
SRR21240025	FALSE
ERR4821332	FALSE
SRR14164572	FALSE
ERR2184502	FALSE
ERR552054	FALSE
ERR2884643	FALSE
ERR4812748	FALSE
ERR11067696	FALSE
ERR4816042	FALSE
ERR2653060	FALSE				p.Ser315Thr (100) Assoc w R	c.-777C>T (100) Assoc w R
ERR4821560	FALSE
ERR3275262	FALSE
ERR550888	FALSE
ERR12554820	FALSE
ERR4814645	FALSE					c.-777C>T (100) Assoc w R
SRR14164999	FALSE
SRR22048494	FALSE
SRR6832361	FALSE
ERR751479	FALSE				p.Ser315Thr (100) Assoc w R	c.-777C>T (100) Assoc w R
ERR6866880	FALSE
SRR14164414	FALSE
ERR4195659	FALSE
ERR4831169	FALSE
SRR3732726	FALSE
ERR2516103	FALSE
SRR11444381	FALSE
ERR9992645	FALSE				p.Ser315Thr (100) Assoc w R	c.-777C>T (100) Assoc w R
ERR4822529	FALSE
ERR11044141	FALSE				p.Ser315Thr (100) Assoc w R
ERR11082192	FALSE
ERR4829540	FALSE
SRR22048300	TRUE
ERR4812450	FALSE
SRR024073	FALSE
ERR4821804	FALSE
ERR1465826	FALSE
ERR4178108	FALSE
ERR4819418	FALSE
ERR4814011	FALSE
ERR1367653	FALSE
ERR11083052	FALSE
ERR9121154	FALSE				p.Pro347Ser (100) Uncertain significance
ERR4819856	FALSE
ERR4813092	FALSE				p.Ser315Thr (100) Assoc w R
ERR11067552	FALSE
SRR10808961	FALSE
ERR2517308	FALSE
ERR2517458	FALSE
SRR16370451	FALSE				p.Ser315Thr (100) Assoc w R
ERR11082160	FALSE
ERR4815094	FALSE
SRR22048473	FALSE
SRR14782560	FALSE
ERR4024790	FALSE
ERR5865490	FALSE				p.Ser315Thr (100) Assoc w R	c.-777C>T (100) Assoc w R
ERR9786515	FALSE
SRR6982031	FALSE
SRR11033655	FALSE				p.Ser315Thr (100) Assoc w R
ERR11068751	TRUE				c.69G>C (100) Not assoc w R - Interim
SRR21675693	FALSE
ERR4817129	TRUE					c.-777C>T (100) Assoc w R
ERR2513262	FALSE
SAMN02414850	FALSE
ERR11082094	FALSE
SRR19221470	FALSE						p.Thr2Ala (100) Uncertain significance
ERR4817546	FALSE
SRR3732593	FALSE
SRR12931692	FALSE
SAMEA2533859	FALSE
ERR11082574	FALSE				p.Ser315Thr (100) Assoc w R
ERR11043832	FALSE
ERR10225532	TRUE
ERR10465990	FALSE
ERR6866844	FALSE
ERR11067823	FALSE
ERR4025121	FALSE
ERR4822078	TRUE
ERR11043244	FALSE
ERR6866298	FALSE				p.Ser315Gly (100) Uncertain significance
ERR11081466	FALSE
SRR18913785	FALSE				p.Ser315Thr (100) Assoc w R
ERR6866104	FALSE
ERR11488792	TRUE				p.Ser315Thr (100) Assoc w R
ERR4821156	FALSE
SRR14165009	FALSE
SRR5818670	FALSE
SRR11444236	FALSE
ERR6865809	FALSE					c.-154G>A (100) Assoc w R
SRR18714891	FALSE
ERR4816792	TRUE
SRR13591452	FALSE
SRR16370621	FALSE
ERR2677395	FALSE					c.-777C>T (100) Assoc w R
ERR11082438	FALSE
ERR9786522	FALSE
SRR27107244	FALSE
ERR2503361	FALSE
ERR4816063	FALSE
SRR19428578	FALSE
ERR12117988	FALSE				p.Ser315Thr (100) Assoc w R
ERR2184394	FALSE
SRR26112547	FALSE
ERR4818595	FALSE
ERR11081046	FALSE
SRR21798502	FALSE
ERR2514382	FALSE
ERR4813273	FALSE
SRR25395706	FALSE
ERR11466101	TRUE
SRR4034389	FALSE				p.Ser315Thr (100) Assoc w R	c.-777C>T (100) Assoc w R
ERR11068956	FALSE			c.-131C>G (100) Uncertain significance
ERR3256245	FALSE				p.Ser315Thr (100) Assoc w R
SRR14164807	FALSE
ERR4817476	FALSE
ERR11082344	FALSE
ERR4457887	FALSE
ERR3287820	FALSE				p.Ser315Thr (100) Assoc w R	c.-777C>T (100) Assoc w R
SRR6832431	TRUE
SRR16370505	FALSE					c.-777C>T (100) Assoc w R
SRR18213673	FALSE
SRR6485017	FALSE
ERR5979506	FALSE
SRR16088101	FALSE
SRR10808740	FALSE
ERR6866087	FALSE
SRR12931763	FALSE
ERR7363140	FALSE
ERR4819668	FALSE
ERR11043009	FALSE				p.Val450Leu (100) Uncertain significance
SRR26112639	FALSE
SRR21239856	FALSE
ERR2515165	FALSE	c.-57C>T (100) Uncertain significance			p.Ser315Thr (100) Assoc w R
ERR979074	FALSE
SRR21240239	FALSE
SRR7131282	FALSE
SRR21677935	FALSE
SRR6397512	FALSE
ERR4813635	FALSE				p.Ser315Thr (100) Assoc w R, c.142C>T (100) Not assoc w R - Interim	c.-777C>T (100) Assoc w R
SRR6832226	FALSE				p.Gly630Ser (100) Uncertain significance
ERR553149	TRUE
ERR11067936	FALSE
ERR4817881	FALSE
ERR6866348	FALSE
ERR550975	FALSE
ERR11044713	FALSE
ERR4872105	FALSE	c.-81C>T (100) Uncertain significance			c.1176_1177dupGA (100) Assoc w R, p.Lys557Asn (100) Uncertain significance
SRR26112331	FALSE
SRR19303927	FALSE
SRR22048547	FALSE				p.Ser315Thr (100) Assoc w R
ERR551405	FALSE
ERR4813542	FALSE
ERR3275225	FALSE					c.-777C>T (100) Assoc w R
ERR2184528	FALSE				p.Ser315Thr (100) Assoc w R	c.-777C>T (100) Assoc w R
ERR9786229	FALSE			c.-497delA (100) Uncertain significance	p.Ser315Thr (100) Assoc w R
SRR21726721	FALSE
ERR9786094	FALSE			c.-497delA (100) Uncertain significance	p.Ser315Thr (100) Assoc w R
ERR9786513	FALSE
ERR5979510	FALSE
ERR5917683	FALSE
ERR7363068	FALSE				p.Ser315Thr (100) Assoc w R
ERR12268436	TRUE
ERR1035006	FALSE				p.Ser315Thr (100) Assoc w R
ERR7911191	FALSE	c.-57C>T (100) Uncertain significance			p.Ser315Thr (100) Assoc w R
ERR7363079	FALSE				p.Ala726Thr (100) Uncertain significance
ERR1034702	FALSE				c.1296C>A (100) Not assoc w R - Interim
ERR4820071	TRUE
ERR11043097	FALSE
SRR22249969	FALSE
ERR3275295	FALSE
ERR9786823	FALSE
ERR4821554	FALSE
SRR13870427	FALSE				p.Ser315Thr (100) Assoc w R
ERR2516132	FALSE					c.-777C>T (100) Assoc w R
SRR6832550	FALSE
ERR11081424	FALSE
ERR9121537	TRUE
ERR3275658	FALSE
ERR11082176	FALSE
SRR13591431	FALSE
SRR9738526	FALSE				p.Ser315Thr (100) Assoc w R
ERR4819716	FALSE
ERR2503533	FALSE
ERR553007	FALSE
ERR11043581	FALSE	c.-48G>A (100) Uncertain significance			c.89_98dupTCGAGGGCGG (98) Assoc w R
SRR18149499	FALSE				p.Ser315Thr (100) Assoc w R
ERR2184627	FALSE
ERR6865686	FALSE
SRR16915758	FALSE
ERR11067605	FALSE
ERR4024809	FALSE
ERR9121213	FALSE
ERR2184304	FALSE
SRR16088367	FALSE
SRR10808464	FALSE
ERR229950	FALSE
ERR10680107	FALSE				p.Ser315Thr (100) Assoc w R
ERR4796859	TRUE
SRR10851669	FALSE
SRR13583514	FALSE				p.Ser315Thr (100) Assoc w R
DRR261091	FALSE
ERR10748163	FALSE				p.Ser315Thr (100) Assoc w R	c.-777C>T (100) Assoc w R
ERR551753	FALSE
ERR2516975	FALSE	c.-48G>A (100) Uncertain significance			p.Ser315Thr (100) Assoc w R
ERR028614	FALSE
ERR4829216	FALSE
ERR4195780	FALSE
ERR2653173	FALSE				p.Ser315Thr (100) Assoc w R	c.-777C>T (99) Assoc w R
SRR22048285	FALSE
SRR14164402	FALSE
ERR6865515	FALSE
ERR4829719	FALSE
ERR4821192	FALSE
SRR25395681	FALSE
ERR11067415	FALSE
ERR4024890	FALSE
SRR19115685	FALSE
ERR4822058	FALSE
ERR4178233	FALSE
ERR4811907	FALSE
ERR1034997	FALSE				p.Ser315Thr (100) Assoc w R
SRR6045006	FALSE
ERR11488838	FALSE	c.-57C>T (100) Uncertain significance			p.Ser315Thr (100) Assoc w R
ERR9786561	FALSE			c.-497delA (98) Uncertain significance	p.Ser315Thr (95) Assoc w R
ERR9786796	FALSE			c.-497delA (100) Uncertain significance
ERR9786842	FALSE
SRR5065363	FALSE
ERR9786138	FALSE				p.Ser315Thr (98) Assoc w R
SRR3675263	FALSE
SRR2101749	FALSE
ERR4829702	FALSE				p.Ser315Thr (100) Assoc w R
SRR21240113	FALSE
ERR551971	FALSE
ERR1465819	FALSE					c.-74G>C (100) Uncertain significance
ERR2517180	FALSE
ERR028626	FALSE
SRR16089388	FALSE			c.-497delA (100) Uncertain significance
ERR1023367	FALSE
SRR2099965	TRUE					c.-777C>T (100) Assoc w R
SRR5065677	FALSE
ERR11081029	FALSE
ERR2516486	FALSE				p.Ser315Thr (100) Assoc w R
ERR8699780	FALSE
ERR2516477	FALSE				p.Gly234Glu (48) Uncertain significance
SRR6397986	FALSE
ERR2516187	FALSE
ERR4407514	FALSE
SRR13583441	FALSE				p.Ser315Thr (100) Assoc w R	c.-777C>T (100) Assoc w R
ERR2517260	FALSE
ERR4813815	FALSE
SRR7592348	FALSE				p.Ser315Thr (100) Assoc w R
ERR11043648	FALSE
SRR9971165	FALSE
SRR6398127	FALSE
ERR6866578	FALSE
ERR4829749	FALSE				p.Ser315Thr (100) Assoc w R
ERR4024937	FALSE
ERR4024927	FALSE
ERR4822464	FALSE
ERR6866595	FALSE
SRR21674624	FALSE
ERR6866492	FALSE
ERR11067704	FALSE
ERR4815066	FALSE
ERR4828824	FALSE
ERR4811758	FALSE
SRR18911986	TRUE	c.-48G>A (100) Uncertain significance			p.Ser315Thr (98) Assoc w R		p.Thr51Ala (100) Uncertain significance
ERR551275	FALSE
SRR13180424	FALSE
SRR6832578	FALSE
SRR10808540	FALSE
ERR4812520	FALSE
ERR2503390	FALSE
ERR11081055	FALSE				p.Ser315Thr (100) Assoc w R
ERR4024989	FALSE
ERR11043944	FALSE
SRR10808473	FALSE
SRR12931793	FALSE
ERR266525	FALSE
ERR11067494	FALSE
SAMEA2535270	FALSE
SRR10808352	FALSE
ERR11068174	FALSE
ERR10969181	FALSE
ERR2184467	FALSE
ERR10969129	FALSE
ERR294216	FALSE
SRR19325682	FALSE				p.Ser315Thr (100) Assoc w R
SRR21798452	FALSE
ERR4195298	FALSE
ERR4830777	FALSE
ERR4828838	FALSE				p.Ser315Thr (100) Assoc w R	c.-777C>T (100) Assoc w R
ERR9786410	FALSE
ERR4195475	FALSE
ERR4830668	FALSE				p.Thr85Pro (100) Uncertain significance
SRR14164721	FALSE
ERR11082843	FALSE				p.Ser315Thr (100) Assoc w R
ERR11068429	FALSE				c.1284G>T (100) Not assoc w R - Interim
SRR1146324	FALSE				p.Ser315Thr (100) Assoc w R
SRR7645836	FALSE
SRR21733058	FALSE
SRR6398022	FALSE
SRR21677067	TRUE
ERR1465783	FALSE
ERR3287392	FALSE
ERR2199746	FALSE
ERR9786657	FALSE
SRR22048339	TRUE
ERR6866749	FALSE
ERR9992854	FALSE				p.Ser315Thr (100) Assoc w R	c.-777C>T (100) Assoc w R
SRR14164759	FALSE
SRR14165058	FALSE
SRR3675276	FALSE
ERR11080872	FALSE
ERR3287504	FALSE				p.Ser315Thr (100) Assoc w R
ERR5908201	TRUE
ERR2145505	FALSE
SRR6398122	FALSE
SRR27450497	FALSE
SRR24083712	FALSE
ERR4457864	FALSE
ERR4814056	FALSE
ERR4812724	FALSE
ERR6865461	FALSE
ERR11049558	FALSE
ERR11043014	FALSE
ERR4829514	FALSE
ERR9786351	FALSE
ERR11049022	FALSE
ERR11081174	TRUE
ERR9121387	FALSE
SRR14165092	FALSE
ERR4195614	FALSE
ERR2884724	FALSE
ERR11068160	FALSE
ERR3287599	FALSE				p.Ser315Thr (100) Assoc w R
SRR1049594	FALSE
SRR21728715	FALSE
ERR3287811	FALSE					c.-154G>A (100) Assoc w R
SRR19115684	FALSE				p.Ser315Thr (100) Assoc w R	c.-777C>T (100) Assoc w R
ERR4812033	FALSE
SRR3082135	FALSE				p.Ser315Thr (100) Assoc w R
ERR4815883	FALSE
ERR4818547	FALSE
ERR4809252	FALSE				p.Ser315Thr (100) Assoc w R	c.-777C>T (100) Assoc w R
ERR4812020	FALSE
SRR24466741	FALSE				p.Ser315Thr (100) Assoc w R
ERR4817127	FALSE
ERR11081023	FALSE
SRR21722065	FALSE
SRR1166821	FALSE
ERR4816692	FALSE
ERR5865702	FALSE				p.Ser315Thr (95) Assoc w R
SRR21709626	FALSE
ERR4817183	FALSE
ERR4797339	FALSE
ERR551747	FALSE
SRR22048418	FALSE
SRR14164960	FALSE
ERR9786368	FALSE
ERR2184616	FALSE
ERR2199983	FALSE			c.-13T>C (100) Uncertain significance
ERR5866491	FALSE				p.Trp300Gly (100) Uncertain significance
SRR2101300	FALSE
SRR9971281	FALSE				p.Ser315Thr (100) Assoc w R	c.-777C>T (100) Assoc w R
ERR4811388	FALSE
ERR3276151	FALSE
ERR2515542	FALSE				p.Ser315Thr (100) Assoc w R	c.-777C>T (100) Assoc w R
ERR4817806	FALSE
SRR6896159	FALSE
ERR11068934	FALSE
ERR4024604	FALSE
ERR11068119	FALSE
SRR3732574	FALSE					c.-777C>T (100) Assoc w R
ERR4818240	FALSE
ERR4811856	FALSE
SRR21595948	FALSE
ERR144576	FALSE					c.-777C>T (99) Assoc w R
ERR6865629	FALSE
ERR4195401	FALSE
ERR4812427	FALSE
SRR21240093	FALSE
ERR9786304	FALSE
ERR181822	FALSE
SRR6896331	FALSE
ERR11243618	FALSE
ERR2510749	FALSE
SAMN02419677	FALSE				p.Ser315Thr (100) Assoc w R	c.-777C>T (100) Assoc w R
ERR3799587	FALSE
ERR4820634	FALSE
ERR552184	FALSE
ERR9786316	FALSE	c.-7_-6insT (100) Uncertain significance	p.Asp102His (100) Uncertain significance
ERR4811730	FALSE
SRR121591	FALSE
ERR11798633	FALSE				p.Ser315Thr (100) Assoc w R	c.-777C>T (100) Assoc w R
ERR12119251	FALSE
ERR4814119	FALSE
ERR4815062	FALSE
ERR5864345	FALSE			c.-17C>T (100) Uncertain significance	p.Ser315Thr (100) Assoc w R
SRR6896319	FALSE
ERR11050034	FALSE
ERR5865472	FALSE				p.Ser315Thr (100) Assoc w R	c.-777C>T (100) Assoc w R
SRR7131014	FALSE
ERR9786313	FALSE
ERR4195790	FALSE
SRR10808943	FALSE
ERR1465823	FALSE
ERR553053	FALSE				p.Ser315Thr (100) Assoc w R	c.-777C>T (100) Assoc w R
SRR6484935	FALSE
ERR9896100	FALSE
ERR6865679	FALSE
ERR4811923	FALSE
ERR4829699	FALSE					c.-777C>T (100) Assoc w R
ERR11049596	FALSE
ERR4817811	FALSE
ERR6866041	FALSE
ERR9786803	FALSE			c.-443G>A (100) Uncertain significance
SRR10808430	FALSE
ERR11082670	FALSE
ERR6879050	FALSE				p.Ser315Thr (100) Assoc w R	c.-796C>T (100) Uncertain significance
ERR2514476	FALSE
ERR12268393	FALSE
ERR8774042	FALSE
ERR228268	FALSE
ERR3132187	FALSE
SRR22249487	FALSE
ERR9029916	FALSE
ERR11050425	FALSE
ERR6866469	FALSE			c.-259T>G (100) Uncertain significance
ERR4814568	FALSE
ERR2446550	FALSE
SRR12031345	FALSE
ERR2513344	FALSE
ERR4817619	FALSE
ERR028618	FALSE
SRR2101630	FALSE
SRR6046158	FALSE					c.-154G>A (100) Assoc w R
ERR11591461	FALSE
ERR9786589	FALSE			c.-497delA (100) Uncertain significance
SRR22249883	FALSE
ERR4812548	FALSE
ERR9121504	TRUE				c.1140T>G (100) Not assoc w R - Interim
ERR2517007	FALSE				p.Ser315Thr (96) Assoc w R
ERR552290	FALSE
SRR6982059	FALSE
ERR9121188	FALSE
ERR3287842	FALSE				p.Ser315Thr (100) Assoc w R
SRR998716	FALSE
ERR4811660	FALSE
ERR4816860	FALSE
SRR10525320	FALSE				p.Ser315Thr (100) Assoc w R
ERR4813726	FALSE				p.Gly570Ser (100) Uncertain significance	c.-777C>T (100) Assoc w R
ERR11043160	TRUE
ERR9786178	FALSE
SRR18911991	FALSE					c.-385C>T (100) Uncertain significance
ERR4819656	FALSE
ERR4814888	TRUE
SRR7646007	FALSE
ERR9286112	FALSE					c.-777C>T (100) Assoc w R
ERR6866391	FALSE				p.Asp656Ala (93) Uncertain significance
ERR2884617	FALSE
ERR11082708	FALSE
ERR4816801	FALSE
SRR26111930	FALSE
ERR2041741	FALSE				p.Pro29Ser (100) Uncertain significance	c.-777C>T (100) Assoc w R
ERR3129940	FALSE
SRR18337402	FALSE
SRR22528583	FALSE
SRR21859821	FALSE
ERR4795886	FALSE
ERR2184619	FALSE
SRR21240214	FALSE					c.-777C>T (62) Assoc w R, c.-154G>A (56) Assoc w R
SRR21732245	FALSE				p.Ser315Thr (100) Assoc w R
SRR21727897	FALSE
[truncated: 9,956 more rows]
